# Supplementary material for: Geographical mapping of a multifocal thyroid tumour using genetic alteration analysis & miRNA profiling
Source: Mol Cancer. 2008 Dec 4;7:89. doi: 10.1186/1476-4598-7-89 (PMC2612696; doi:10.1186/1476-4598-7-89)
Supplement: Additional file 1 — Supplemental data. miRNA RQ values. [file 1476-4598-7-89-S1.xls]

## Sheet: Sheet1
	miRNA	Tumour Area
		Normal	Classic PTC 1	Classic PTC 2	Insular	Anaplastic 1	Anaplastic 2	Lymphocytic Infiltrate	Vascular Invasion
		RQ Value
	let-7c	1	8.39261	7.30005	1.69348	0.763482	1.4902	0.440975	1.27686
	let7b	1	22.1567	26.1314	8.25572	4.55375	9.95587	2.34635	4.84577
	let7d			2853.32	1709.26		1191.95	375.164	947.315
	let7e		3957.79	2765.71	7819.13	1674.5	8084.24	1572.39	3297.7
	let7i		2042.02	3036.85	635.629	220.317	954.936	375.866	771.675
	m 106b	1	0.0296461	0.000142	0.0391773	0.0119244	0.0883926	0.13023	0.575145
	m 107	1	0.240288	0.0797227	0.0475045	0.0122134	0.0479905	0.0463834	0.0949014
	m 10a				51.3866	8.22958	67.2789		40.6789
	mir-100	1	0.414063	0.254261	1.74294	0.115906	1.3552	1.27359	0.835245
	mir-103	1	4.20771	2.06474	0.831812	0.204523	0.834712	0.273299	0.276737
	mir-122a					15.8531
	mir-125a	1	14.8454	6.78102	10.3139	1.17677	4.42077	1.28348	1.12747
	mir-125b	1	18.8749	7.1427	1.68529	0.203874	1.1477	0.140161	0.36198
	mir-126		80.0558	11.8912	18.3544	3.22178	16.138	14.1498	30.5373
	mir-126*		147.826		11.5086		36.4202	4.33097	50.9148
	mir-128a				66.9105
	mir-130a	1	0.00443668	0.121061	0.444638	0.206378	0.273851	0.198131	0.0792716
	mir-130b				34.411
	mir-132				815.167	223.355	850.143		837.92
	mir-133a	1	0.0426713	0.0324701	0.0100608	0.00106816	0.00849949	0.00914018	0.0352601
	mir-135a	1	0.0256333	0.0166165	0.00324389	0.000514	0.0019204	0.000945	0.000726
	mir-135b	1	0.065704	0.0689542	0.0130283	0.00224209	0.0173204	0.00613243	0.00435041
	m 148b	1	0.00027	0.000191	0.0145905	0.00194754	1.1e-05	0.0788719	0.0588916
	m136								0.962247
	mi143	1	3.83805	0.371239	2.77205	0.312165	4.84846	2.53152	3.31181
	mir-139				28.8175			70.9212
	mir-141			46.6657	56.7951	28.07	82.428	410.708	59.4847
	mir-142-5p							9.75038
	mir-145	1	6.3931	2.81875	1.34836	0.279556	4.24546	1.17642	1.20646
	mir-146a	1	0.000965	0.000684	2.88194	0.754122	5.97276	3.15563	3.57184
	mir-150	1	0.447337	0.331337	1.18545	0.117815	0.285797	0.208504	0.572457
	mir-152	1	0.113085	6.43e-05	0.0502053	0.00831577	0.0610805	6.55e-06	9.99e-06
	mir-154				15.4481
	mir-15b	1	5.05276	2.80344	7.96614	0.916551	6.34885	7.98643	4.30071
	mir-16	1	5.70568	2.06501	2.69054	0.851138	4.2189	4.3335	3.04518
	mir-17-5p	1	2.69733	1.51351	2.56882	0.895889	2.76557	4.20619	1.37877
	mir-181a	1	7.12484	5.99007	1.35093	0.922942	1.99648	1.52833	0.966185
	mir-181b	1	0.575453	0.3506	0.149982	0.0483714	0.286743	0.257385	0.051599
	mir-181c	1	2.28922	1.03844	0.510277	0.16285	0.657191	0.613734	0.252673
	mir-183	1	0.00118411	0.00084	0.15264	0.0519613	0.525135	0.201517	0.00013
	mir-184				4.18256		7.82065
	mir-185		285.668		15.851	15.9531	154.457
	mir-186	1	0.0784891	0.0256502	0.100186	0.0250371	0.548754	2.99364	4.26466
	mir-18a		43.9823	11.6222	133.174	26.1557	54.1616	262.146	41.0806
	m19b	1	0.125774	0.0574795	0.062874	0.173727	0.0990741	0.143099	0.0488633
	m206				2.55194			14.471
	mir-191	1	9.57597	7.89164	1.95783	2.21262	1.3783	0.763385	0.294326
	mir-193a	1	0.0504376	0.00308525	0.526132	3.55411	1.2951	4.69417	1.24979
	mir-194	1	0.345403	0.00083	0.08678	0.129702	0.0830398	4.95e-05	7.22e-05
	mir-195				14.9384	13.2656	33.7115	17.4412	73.5129
	mir-199a	1	1.71387	0.616945	0.856028	2.14996	2.13743	1.18772	1.26706
	mir-19a	1	0.0444034	0.0229718	0.025847	0.0767117	0.040979	0.0660292	0.0230586
	mir-200a	1	2.04e-05	0.0152943	0.00335615	0.00913541	0.00768532	0.00649562	0.00175301
	mir-200b	1	0.00558974	0.0691359	0.0225627	0.0183852	0.0174711	0.0243461	0.005526
	mir-200c	1	1.69138	1.93666	0.925519	1.2781	0.275933	0.644728	0.0940195
	mir-205		240.756		8604.78	69679.3	11621.1	4007.64
	mir-20a	1	2.233	1.84912	2.55857	5.62737	3.2015	5.76985	3.04065
	mir-21	1	3.35587	3.07957	7.39234	9.72513	25.7991	20.2472	16.9357
	mir-210		610.259		746.156	2518.05	1112.65
	mir-212	1	0.0471701	0.000157	0.0167106	0.0548381	0.0204431	0.0836125	0.0211931
	mir-213				13.0535
	mir-214	1	0.351374	0.0690526	0.120618	0.281673	0.227674	0.0930835	0.0706182
	mir-218				0.834773
	mi24	1	0.148608	0.0614805	0.108009	0.0596267	0.0560161	0.0689966	0.108009
	mir-22		811.425	836.124		839.856
	mir-222	1	1.65754	0.893522	0.041358	0.0573972	0.010117	0.0164246	0.041358
	mir-223		29.1808	9.89322	120.916	36.4701	65.4522	39.922	120.916
	mir-23a	1	0.579138	0.296674	0.492631	0.471669	0.327618	0.361734	0.492631
	mir-23b	1	0.216838	0.114249	0.319775	0.0792868	0.0444303	0.032528	0.319775
	mir-25	1	0.0491921	0.0455599	0.0599666	0.0689343	0.0306282	0.0710552	0.0599666
	mir-26a	1	0.0157465	6.17e-05	0.0384176	0.0245992	0.0201167	0.0335497	0.0384176
	mir-26b	1	0.103025	0.0605433	0.171169	0.0410024	0.111336	0.198967	0.171169
	mir-27a	1	0.139991	0.0416779	0.0683936	0.074187	0.0717064	0.0814888	0.0683936
	mir-27b	1	0.0225787	0.075267	0.0827283	0.0203065	0.0216232	0.0296751	0.0827283
	mir-28		33.4996	25.6553	62.0424	27.4713	27.356	32.3877	62.0424
	mir-296	1	0.369736	0.427758	0.0160896	0.0441302	0.00802366	0.0133083	0.0160896
	mir-299-5p				6.59003	18.7485	3.13482	6.67066	6.59003
	mir-29a	1	0.0317103	0.051624	0.0482158	0.02993	0.0250851	0.0516916	0.0482158
	mir-29b	1	0.123638	0.0936873	0.0722602	0.0410333	0.0381981	0.0638491	0.0722602
	mir-29c	1	0.197727	0.151854	0.0444065	0.0112455	0.00862777	0.0247222	0.0444065
	mir-30a-3p	1	0.040726	0.0592194	0.0342673	0.0186755	0.00575068	0.0141383	0.0342673
	mir-30a-5p	1	0.0674745	0.0919893	0.0381039	0.0243832	0.00570968	0.00952762	0.0381039
	mir-30b	1	0.0335592	0.0243438	0.0127541	0.00756034	0.00315491	0.00497759	0.0127541
	mir-30c	1	0.0624607	0.0511268	0.020001	0.0209886	0.00590371	0.00926195	0.020001
	mir-30d	1	0.0892282	0.0747181	0.0602496	0.0365369	0.0153052	0.0288576	0.0602496
	let-7g	1	0.000112	0.000144	0.116807	0.0684009	0.104568	9.09e-06	0.0454614
	m32	1	0.0766669	0.0139942	0.103562	0.128641	0.337259	1.68251	1.17736
	mi99b	1	2.52403	1.45177	0.699386	0.44165	0.216037	0.198915	0.0415884
	mir-1					0.823596
	mir-133b			481.429	41.929	66.8629	23.0804	121.981	118.952
	mir-320			3355.71	6604.95	3337.17	7761.64
	mir-323			261.512	91.0987		49.4499
	mir-324-3p				1261.7
	mir-328	1	0.697368	0.992191	0.0431121	1.7e-07	7.96e-08	1.91e-07	1.66e-07
	mir-331	1	1.26561	1.41364	0.0860045	0.0749506	0.0296072	0.0207808	0.00226465
	mir-335	1	0.0156226	0.0199841	0.0830646	0.170779	0.0545999	0.29273	0.00109611
	mir-338							33.9235
	mir-339	1	0.441448	0.519155	0.184007	0.232137	0.083241	0.169221	0.033289
	mir-340		4.01356		3.58488	2.89265	5.52283	15.0989	23.7534
	mir-342	1	0.787918	0.436774	0.607173	0.561395	0.207311	0.106281	0.0503224
	mir-34a	1	5.43746	5.3562	1.00418	0.641289	0.541891	1.02383	0.647966
	mir-34c	1	0.00509438	0.00651664	0.118815	0.243285	0.090124	0.234829	0.349265
	mir-365				2.15849	3.32034	4.42515	6.57512	1.0352
	mir-433	1	0.0551121	0.000362	0.0317943	0.0574795	0.0364348	2.29e-05	1.98e-05
	mir-92	1	0.369201	0.429302	0.264338	0.409165	0.220587	0.280304	0.0459059
	mir-148a			54.5394			11.812	23.3985
	mir-149	1	0.000155	0.000201	0.352543	1.19e-05	5.34e-06	1.24e-05	2.96e-05
	mir-15a				532.448	332.806	465.888	1205.3	1765.78
	mir-182				176.204	110.775	109.441	198.742	46.1024
	mir-199a*	1	0.494728	0.784315	6.21264	12.4376	11.6978	6.76056	37.4107
	mir-301				2.48863	2.34102		2.87235	9.20635
	mir-361	1	0.412136	0.090524	0.687616	0.8147	0.518508	0.213474	0.000177
	mir-375	1	0.663963	1.40626	1.26175	2.48e-05	1.12e-05	2.6e-05	6.18e-05
	mir-378		9202.38		2626.27	4336.27	707.458	2155.26
	mir-380-5p			120.703
	mir-381					8.99527
	mir-382				511.29		603.299
	mir-412				116.417	356.905	310.105	895.493	2007.4
	mir-425				251.252
	mir-452				14.7622	20.3187	19.0513
	mir-484	1	1.50622	0.923752	0.606564	0.607256	0.174704	0.148584	0.138057
	mir-486				19706.5		13203
	mir-7	1	0.00208863	0.002702	5.48e-05	0.0519343	7.18e-05	0.000167	0.000398
	mir188						5.78362
	let-7f	1	0.000116	0.000155	0.303993	2.08704	0.195009	0.0851593	0.16768
	mir-124a	1	4.88e-05	6.52e-05	1.24e-06	5.59e-05	1.59e-06	3.92e-06	9.81e-06
	mir-127	1	1.38375	0.579281	0.977531	16.393	0.817592	7.95e-06	1.35907
	mir-137							2.6664
	mir-140	1	0.00374989	0.00501175	9.5e-05	2.95363	0.0234061	0.16745	0.522825
	mir-192	1	6.27e-05	8.38e-05	0.0142619	0.467402	2.05e-06	5.04e-06	1.26e-05
	mir-203		262.073	171.245	62.6044	2560.46	52.6739	39.6056	4.03093
	mir-204	1	0.00242947	0.00324701	0.0160955	0.00278263	7.94e-05	0.000195	0.000488
	mir-221		567457	656488	34809.8	1.22518e+06	32775.3	67867.1	30722.6
	mir-324-5p		24712.6		2917.02	46660.7	807.996
	mir-9					51.8431	1.58356	12.4868	41.2501
	mir-99a	1	3.10825	1.5396	0.206379	5.15118	0.0734187	0.304353	0.477588
	mir-UL112-1	1	0.000543	0.000726	0.308747	4.34459	0.893427	3.96205	9.84359
	mir-UL148D-1	1	7.75e-05	0.000104	0.0687094	8.88e-05	0.106411	0.458296	0.900016
	mir-UL22A-1	1	0.00238207	0.00318366	0.0664029	1.95439	0.158669	0.235292	0.457494
	mir-UL36-1	1	0.000684	0.000915	0.0158073	0.000784	2.24e-05	5.5e-05	0.000138
	mlet7a	1	0.190147	0.290306	0.661735	7.90664	0.43558	0.304032	0.362606
	m 10b								268.497
	mir-106a	1	0.41244	11.7232	0.213407	0.318438	0.176126	0.410478	0.202862
	mir-129	1	4.97e-06	1.59646	0.052209	0.0302682	0.11132	0.548209	0.724235
	mir-146b	1	11.3832	525.891	1.64023	0.808884	0.494069	1.32921	0.55948
	mir-151	1	0.384886	7.85671	0.121352	0.0783346	0.0598113	0.0640265	0.0469405
	mir-154*		583.233		45.827	96.6478	31.5326	348.088	38.8054
	mir-155				22.4314	4.1209	9.44454	25.9042	84.1871
	mir-17-3p		423.054		130.861	248.631	60.6909	940.642	234.93
	mir-181d	1	0.231363	7.68044	0.181024	0.11119	0.119947	0.173238	0.297858
	mir-182*			10258.2	41.9212	153.356	75.5947	137.622
	mir-18a*			1156.12	35.5776	23.9033	7.63142	123.455
	mir-191*	1	0.000211	5.79527	0.00720135	8.96e-06	0.024566	2.03e-05	4.25e-05
	mir-193b	1	0.294078	30.2788	0.489902	0.971548	0.551583	0.858067	0.332199
	mir-197	1	0.475291	7.96662	0.200644	0.189545	0.141047	0.19581	0.0866892
	mir-US25-1	1	0.000128	9.82253	0.0972009	0.071709	0.108864	0.384275	0.37834
	mir-US25-2-3p			5450.69	12.1746			124.085	227.66
	mir-US33-1	1	5.07e-05	8.36351	0.0262867	2.16e-06	0.0271634	0.185173	0.160307
	mir-US5-2					11.4708		96.4406	66.0455
	mir-199b				3.78439	1.62489	3.22023	5.6514	24.1217
	mir-200a*	1	0.000432	0.00235765	0.0519555	3.1e-05	0.00568278	0.0410785	7.16e-05
	mir-20b	1	2.64118	5.61952	0.994294	1.67085	0.836669	1.61932	0.74462
	mir-211								19.3926
	mir-220							28.4412
	mir-224				576.422	1037.29
	mir-30e-3p	1	0.000634	2.73662	0.475734	0.142285	0.0979349	0.349008	0.104232
	mir-31	1	8.16102	8.09966	4.33889	11.393	3.35501	10.2776	2.46041
	mir-326						0.136279
	mir-329					3.79674	4.85719	1.6851	6.04371
	mir-337				3.9072			41.949
	mir-346		3172.27		204.222
	mir-34b				50.891	109.652	62.2259	58.2395	89.5862
	mir-362				24.8232	4.41581	20.7255	23.9776	19.1661
	mir-363				3.61225	3.73222	2.3054	35.8734	113.592
	mir-368						7.0666		110.499
	mir-373				33.8303		16.3348
	mir-376b								3.3899
	mir-379				2.08656	2.97513	7.84406	25.8523	16.7207
	mir-380-3p				3.09003
	mir-383						0.825735	2.43928
	mir-409-3p				810.562	450.5
	mir-409-5p					12.2375
	mir-410					1.19714	0.198579	19.181	175.291
	mir345	1	0.678818	0.598754	2.98e-05	0.064802	0.0738598	0.159519	0.199335
	mir-422a		45.668		35.3799	33.2207	8.70777
	mir-422b		726.643		799.631	893.522	216.286	920.867	249.71
	mir-423	1	4.5793	7.52869	0.426709	0.639692	0.213735	0.201302	2.46e-06
	mir-424		374.173		15.6073			337.424
	mir-432				4.96738	7.46883	17.1976		73.8169
	mir-451	1	0.0291242	0.0420323	0.09586	0.117576	0.413594	0.266333	0.756166
	mir-452*					13.6516
	mir-455				37.3417	24.7567	23.8296	121.246	126.636
	mir-485-3p				160.41	243.551	251.468		418.234
	mir-487				2.37657	6.72258		7.49108	40.6659
	mir-488					3.67082
	mir-489					21.6935	16.3944		29.3538
	mir-490				12.0426				96.3953
	mir-491		139.295	121.63	42.0378	32.463	38.7779
	mir-492	1	0.00268073	0.00386884	0.132819	0.109145	0.0885732	0.300142	0.4629
	mir-494				2.8581	8.69698	6.55525		8.08109
	mir-497		905.686		513.487	242.223	529.678	460.549	1130.3
	mir-500	1	0.000458	0.00106751	0.549254	0.729677	0.444725	0.458294	1.03333
	mir-501				26.6127	3.61406	12.9984	13.5132	63.6837
	mir-502								15.1605
	mir-503					9.77071
	mir-504		51.2839	110.594	66.4627	84.6961	68.0528	228.391	667.981
	mir-505				378.085		369.895
	mir-508				3.90927				25.0166
	mir-509					1.47317	1.71569	8.48099	14.1251
	mir-511		28.6714		27.5326		15.6494	28.2058	233.804
	mir-515-5p					0.836755
	mir-517a	1	0.00409972	0.00956084	0.000174	0.000549	0.000307	0.000531	0.00127523
	mir-518a-2*	1	0.172977	0.189527	0.00633805	0.0130008	0.00183884	0.0106841	5.38e-06
	mir-519a		17.7093		10.4525
	mir-519d			317.943	3.46266	41.5594	3.60974		65.1521
	mir-520a*		124.543		11.8655			85.5152	30.3726
	mir-520c					20.9027
	mir-520e	1	0.000218	0.00024	4.95e-06	1.43e-05	9.82e-06	1.34e-05	3.71e-05
	mir-520f				15.5031	66.281	85.317	62.5394	473.043
	mir-521							9.62669
	mir-527			2816.36
	mir-93		22077.2	25541.6	6513.12	11137.6
	mir-95							3.0314
	mir-96				10.2644	70.1379		192.679	376.562
